# Supplementary material for: Design, Implementation, and Preliminary Evaluation of an Undergraduate Nursing Informatics Literacy Course Based on the ADDIE Model: A Single-Arm Mixed-Methods Study
Source: Nurs Rep. 2026 Apr 28;16(5):151. doi: 10.3390/nursrep16050151 (PMC13209881; doi:10.3390/nursrep16050151)
Supplement: Supplementary file 1 [file nursrep-16-00151-s001.zip]

Archive with 2 entries (2 files):
- Supplementary Material S1 GRAMMS (Good Reporting of A Mixed Methods Study) checklist..pdf
- Supplementary Material S2 Project Outcomes..pdf
